# Supplementary material for: Fluconazole-Resistant and Virulence-Associated Yeasts from the Vulva: Evidence of a Potential Reservoir
Source: J Fungi (Basel). 2026 Feb 3;12(2):106. doi: 10.3390/jof12020106 (PMC12941488; doi:10.3390/jof12020106)
Supplement: Supplementary file 1 [file jof-12-00106-s001.zip]

Archive with 1 entries (1 files):
- jof-4045863-supplementary.pdf
